# Supplementary material for: A Long-Term Study on Chemical Compounds and Their Location in Sweet Basil Leaves from Organic and Conventional Producers
Source: Foods. 2024 Jan 24;13(3):383. doi: 10.3390/foods13030383 (PMC10855304; doi:10.3390/foods13030383)
Supplement: Supplementary file 1 [file foods-13-00383-s001.zip]

Archive with 1 entries (1 files):
- foods-2826800-supplementary.pdf
